# Supplementary material for: Recruitment of M1 Macrophages May Not Be Critical for Protection against Colitis-Associated Tumorigenesis
Source: Int J Mol Sci. 2021 Oct 18;22(20):11204. doi: 10.3390/ijms222011204 (PMC8536994; doi:10.3390/ijms222011204)
Supplement: Supplementary file 1 [file ijms-22-11204-s001.zip]

Archive with 1 entries (1 files):
- ijms-1401663-supplementary.pdf
